# Supplementary material for: ﻿Two new species of Diaporthe (Diaporthaceae, Diaporthales) associated with Camelliaoleifera leaf spot disease in Hainan Province, China
Source: MycoKeys. 2024 Feb 27;102:225–43. doi: 10.3897/mycokeys.102.113412 (PMC10915747; doi:10.3897/mycokeys.102.113412)
Supplement: XML Treatment for Diaporthe hainanensis [file mycokeys.102.113412-treatment1.xml]

<!DOCTYPE tp:taxon-treatment
  PUBLIC "-//TaxonX//DTD Taxonomic Treatment Publishing DTD v0 20100105//EN" "tax-treatment-NSO.dtd">
<tp:taxon-treatment xmlns:tp="http://www.plazi.org/taxpub"><tp:treatment-meta><kwd-group><label>Taxon classification</label><kwd>
                <named-content content-type="kingdom">Fungi</named-content>
              </kwd><kwd>
                <named-content content-type="order">Diaporthales</named-content>
              </kwd><kwd>
                <named-content content-type="family">Diaporthaceae</named-content>
              </kwd></kwd-group><mixed-citation publication-type="journal"><person-group><name><surname>Liu</surname><given-names>Hong Y.</given-names></name><name><surname>Luo</surname><given-names>Dun</given-names></name><name><surname>Huang</surname><given-names>Han L.</given-names></name><name><surname>Yang</surname><given-names>Qin</given-names></name></person-group><article-title>﻿Two new species of <italic><tp:taxon-name><tp:taxon-name-part taxon-name-part-type="genus" reg="Diaporthe">Diaporthe</tp:taxon-name-part></tp:taxon-name></italic> (<tp:taxon-name><tp:taxon-name-part taxon-name-part-type="family">Diaporthaceae</tp:taxon-name-part></tp:taxon-name>, <tp:taxon-name><tp:taxon-name-part taxon-name-part-type="order">Diaporthales</tp:taxon-name-part></tp:taxon-name>) associated with <italic><tp:taxon-name><tp:taxon-name-part taxon-name-part-type="genus" reg="Camellia">Camellia</tp:taxon-name-part><tp:taxon-name-part taxon-name-part-type="species" reg="oleifera">oleifera</tp:taxon-name-part></tp:taxon-name></italic> leaf spot disease in Hainan Province, China</article-title><source>MycoKeys</source><day>27</day><month>02</month><year>2024</year><volume>102</volume><fpage>225</fpage><lpage>243</lpage><pub-id pub-id-type="doi">10.3897/mycokeys.102.113412</pub-id></mixed-citation></tp:treatment-meta><tp:nomenclature><label>﻿</label><tp:taxon-name>
              <object-id xmlns:xlink="http://www.w3.org/1999/xlink" content-type="arpha" xlink:type="simple">83930BD8-3D80-589A-999F-7AE9D5CBC803</object-id>
              <tp:taxon-name-part taxon-name-part-type="genus" reg="Diaporthe">Diaporthe</tp:taxon-name-part>
              <tp:taxon-name-part taxon-name-part-type="species" reg="hainanensis">hainanensis</tp:taxon-name-part>
              <object-id xmlns:xlink="http://www.w3.org/1999/xlink" content-type="mycobank" xlink:type="simple">MycoBank No: 848328</object-id>
            </tp:taxon-name><tp:taxon-authority>Q. Yang</tp:taxon-authority><tp:taxon-status xmlns:xlink="http://www.w3.org/1999/xlink" xlink:type="simple">sp. nov.</tp:taxon-status><xref ref-type="fig" rid="F2">Fig. 2</xref></tp:nomenclature><tp:treatment-sec sec-type="diagnosis" id="SECID0ETPCM"><title>Diagnosis.</title><p>Distinguished from <italic><tp:taxon-name><tp:taxon-name-part taxon-name-part-type="genus" reg="Diaporthe">D.</tp:taxon-name-part><tp:taxon-name-part taxon-name-part-type="species" reg="cercidis">cercidis</tp:taxon-name-part></tp:taxon-name></italic> in narrower alpha conidia; from <italic><tp:taxon-name><tp:taxon-name-part taxon-name-part-type="genus" reg="Diaporthe">D.</tp:taxon-name-part><tp:taxon-name-part taxon-name-part-type="species" reg="guangxiensis">guangxiensis</tp:taxon-name-part></tp:taxon-name></italic> in shorter beta conidia.</p></tp:treatment-sec><tp:treatment-sec sec-type="etymology" id="SECID0EPQCM"><title>Etymology.</title><p>In reference to the Hainan Province, from where the fungus was first collected.</p></tp:treatment-sec><tp:treatment-sec sec-type="description" id="SECID0EUQCM"><title>Description.</title><p><bold><italic>Asexual morph</italic></bold>: Conidiomata on <abbrev xmlns:xlink="http://www.w3.org/1999/xlink" xlink:title="sterile pine needles" id="ABBRID0E6QCM" xlink:type="simple">PNA</abbrev> pycnidial, globose or rostrated, black, erumpent in tissue, erumpent at maturity, 450–600 μm diam., often with pale yellowish conidial drops exuding from the ostioles. <bold><italic>Conidiophores</italic></bold> reduced to conidiogenous cells. <bold><italic>Conidiogenous cells</italic></bold> (10.5–)14.5–20(–21.5) × 1.4–1.8 μm (n = 30), aseptate, cylindrical, phialidic, straight or slightly curved. <bold><italic>Alpha conidia</italic></bold> (5.5–)7–8(–8.5) × 2.1–2.9 μm (n = 30), aseptate, hyaline, ellipsoidal, biguttulate. <bold><italic>Beta conidia</italic></bold> (21.5–)23–25 × 1.1 µm (n = 30), hyaline, aseptate, filiform, sinuous at one end, eguttulate.</p><fig id="F2" position="float" orientation="portrait"><object-id xmlns:xlink="http://www.w3.org/1999/xlink" content-type="doi" xlink:type="simple">10.3897/mycokeys.102.113412.figure2</object-id><object-id xmlns:xlink="http://www.w3.org/1999/xlink" content-type="arpha" xlink:type="simple">046A293F-353C-508B-A1CA-88EE8ECB5C66</object-id><label>Figure 2.</label><caption><p><italic><tp:taxon-name><tp:taxon-name-part taxon-name-part-type="genus" reg="Diaporthe">Diaporthe</tp:taxon-name-part><tp:taxon-name-part taxon-name-part-type="species" reg="hainanensis">hainanensis</tp:taxon-name-part></tp:taxon-name></italic> (HNCM049) <bold>A</bold> culture on <abbrev xmlns:xlink="http://www.w3.org/1999/xlink" xlink:title="sterile pine needles" id="ABBRID0EESCM" xlink:type="simple">PNA</abbrev><bold>B, C</bold> conidiomata <bold>D</bold> conidiogenous cells <bold>E</bold> alpha conidia <bold>F</bold> beta conidia. Scale bars: 500 μm (<bold>B, C</bold>); 10 μm (<bold>C, F</bold>), 20 μm (<bold>E</bold>).</p></caption><graphic xmlns:xlink="http://www.w3.org/1999/xlink" xlink:href="mycokeys-102-225-g002.jpg" position="float" orientation="portrait" xlink:type="simple" id="oo_993248.jpg"><uri content-type="original_file" xlink:type="simple">https://binary.pensoft.net/fig/993248</uri></graphic></fig></tp:treatment-sec><tp:treatment-sec sec-type="description" id="SECID0E2SCM"><title>Culture characters.</title><p>Culture incubated on <abbrev xmlns:xlink="http://www.w3.org/1999/xlink" xlink:title="sterile pine needles" id="ABBRID0EBTCM" xlink:type="simple">PNA</abbrev> at 25 °C, originally white, fluffy aerial mycelium, becoming pale yellow with age, with visible solitary conidiomata pine needles after 15 days.</p></tp:treatment-sec><tp:treatment-sec sec-type="material" id="SECID0EFTCM"><title>Specimens examined.</title><p>China. Hainan Province: Chengmai County, on leaves of <italic><tp:taxon-name><tp:taxon-name-part taxon-name-part-type="genus" reg="Camellia">Camellia</tp:taxon-name-part><tp:taxon-name-part taxon-name-part-type="species" reg="oleifera">oleifera</tp:taxon-name-part></tp:taxon-name></italic>, <named-content xmlns:xlink="http://www.w3.org/1999/xlink" content-type="dwc:verbatimCoordinates" xlink:type="simple"><named-content content-type="geo-json" specific-use="{&#34;type&#34;:&#34;Point&#34;,&#34;coordinates&#34;:[110.302500,19.569444]}" id="NCID0EZTCM" xlink:type="simple">19°34'10"N, 110°18'09"E</named-content></named-content>, 25 July 2022, <italic>Q. Yang</italic> (holotype CSUFT055; ex-type living culture: HNCM049; other living cultures: HNCM050, HNCM051 and HNCM052).</p></tp:treatment-sec><tp:treatment-sec sec-type="notes" id="SECID0EAUCM"><title>Notes.</title><p>Four isolates representing <italic><tp:taxon-name><tp:taxon-name-part taxon-name-part-type="genus" reg="Diaporthe">D.</tp:taxon-name-part><tp:taxon-name-part taxon-name-part-type="species" reg="hainanensis">hainanensis</tp:taxon-name-part></tp:taxon-name></italic> cluster in a well-supported clade (<abbrev xmlns:xlink="http://www.w3.org/1999/xlink" xlink:title="Maximum Likelihood" id="ABBRID0ERUCM" xlink:type="simple">ML</abbrev>/<abbrev xmlns:xlink="http://www.w3.org/1999/xlink" xlink:title="Bayesian Inference" id="ABBRID0EVUCM" xlink:type="simple">BI</abbrev> = 100/1) and appear most closely related to <italic><tp:taxon-name><tp:taxon-name-part taxon-name-part-type="genus" reg="Diaporthe">D.</tp:taxon-name-part><tp:taxon-name-part taxon-name-part-type="species" reg="cercidis">cercidis</tp:taxon-name-part></tp:taxon-name></italic> on <italic><tp:taxon-name><tp:taxon-name-part taxon-name-part-type="genus" reg="Cercis">Cercis</tp:taxon-name-part><tp:taxon-name-part taxon-name-part-type="species" reg="chinensis">chinensis</tp:taxon-name-part></tp:taxon-name></italic> and <italic><tp:taxon-name><tp:taxon-name-part taxon-name-part-type="genus" reg="Diaporthe">D.</tp:taxon-name-part><tp:taxon-name-part taxon-name-part-type="species" reg="guangxiensis">guangxiensis</tp:taxon-name-part></tp:taxon-name></italic> on <italic><tp:taxon-name><tp:taxon-name-part taxon-name-part-type="genus" reg="Macadamia">Macadamia</tp:taxon-name-part></tp:taxon-name></italic> sp. <italic><tp:taxon-name><tp:taxon-name-part taxon-name-part-type="genus" reg="Diaporthe">Diaporthe</tp:taxon-name-part><tp:taxon-name-part taxon-name-part-type="species" reg="hainanensis">hainanensis</tp:taxon-name-part></tp:taxon-name></italic> can be distinguished from <italic><tp:taxon-name><tp:taxon-name-part taxon-name-part-type="genus" reg="Diaporthe">D.</tp:taxon-name-part><tp:taxon-name-part taxon-name-part-type="species" reg="cercidis">cercidis</tp:taxon-name-part></tp:taxon-name></italic>, based on ITS, <italic>his3</italic>, <italic><abbrev xmlns:xlink="http://www.w3.org/1999/xlink" xlink:title="translation elongation factor 1-α gene" id="ABBRID0E1WCM" xlink:type="simple">tef1</abbrev></italic>and <italic>tub2</italic> loci (13/458 in ITS, 5/455 in <italic>his3</italic>, 33/341 in <italic><abbrev xmlns:xlink="http://www.w3.org/1999/xlink" xlink:title="translation elongation factor 1-α gene" id="ABBRID0EDXCM" xlink:type="simple">tef1</abbrev></italic> and 5/401 in <italic>tub2</italic>); from <italic><tp:taxon-name><tp:taxon-name-part taxon-name-part-type="genus" reg="Diaporthe">D.</tp:taxon-name-part><tp:taxon-name-part taxon-name-part-type="species" reg="guangxiensis">guangxiensis</tp:taxon-name-part></tp:taxon-name></italic>, based on ITS, <italic><abbrev xmlns:xlink="http://www.w3.org/1999/xlink" xlink:title="translation elongation factor 1-α gene" id="ABBRID0EVXCM" xlink:type="simple">tef1</abbrev></italic> and <italic>tub2</italic> loci (5/457 in ITS, 2/339 in <italic><abbrev xmlns:xlink="http://www.w3.org/1999/xlink" xlink:title="translation elongation factor 1-α gene" id="ABBRID0E3XCM" xlink:type="simple">tef1</abbrev></italic> and 16/403 in <italic>tub2</italic>). Morphologically, <italic><tp:taxon-name><tp:taxon-name-part taxon-name-part-type="genus" reg="Diaporthe">D.</tp:taxon-name-part><tp:taxon-name-part taxon-name-part-type="species" reg="hainanensis">hainanensis</tp:taxon-name-part></tp:taxon-name></italic> differs from <italic><tp:taxon-name><tp:taxon-name-part taxon-name-part-type="genus" reg="Diaporthe">D.</tp:taxon-name-part><tp:taxon-name-part taxon-name-part-type="species" reg="cercidis">cercidis</tp:taxon-name-part></tp:taxon-name></italic> in narrower alpha conidia (2.1–2.9 μm vs. 3–3.5 μm) (<xref ref-type="bibr" rid="B40">Yang et al. 2018</xref>); from <italic><tp:taxon-name><tp:taxon-name-part taxon-name-part-type="genus" reg="Diaporthe">D.</tp:taxon-name-part><tp:taxon-name-part taxon-name-part-type="species" reg="guangxiensis">guangxiensis</tp:taxon-name-part></tp:taxon-name></italic> in shorter beta conidia (23–25 μm vs. 20–32 μm) (<xref ref-type="bibr" rid="B25">Manawasinghe et al. 2019</xref>).</p></tp:treatment-sec><ref-list><ref id="B40"><mixed-citation xmlns:xlink="http://www.w3.org/1999/xlink" xlink:type="simple"><person-group><name name-style="western"><surname>Yang</surname><given-names>Q</given-names></name><name name-style="western"><surname>Fan</surname><given-names>XL</given-names></name><name name-style="western"><surname>Guarnaccia</surname><given-names>V</given-names></name><name name-style="western"><surname>Tian</surname><given-names>CM</given-names></name></person-group> (<year>2018</year>) <article-title>High diversity of <italic><tp:taxon-name><tp:taxon-name-part taxon-name-part-type="genus">Diaporthe</tp:taxon-name-part></tp:taxon-name></italic> species associated with dieback diseases in China, with twelve new species described.</article-title><source>MycoKeys</source><volume>39</volume>: <fpage>97</fpage>–<lpage>149</lpage>. <ext-link xlink:href="10.3897/mycokeys.39.26914" ext-link-type="doi" xlink:type="simple">https://doi.org/10.3897/mycokeys.39.26914</ext-link></mixed-citation></ref><ref id="B25"><mixed-citation xmlns:xlink="http://www.w3.org/1999/xlink" xlink:type="simple"><person-group><name name-style="western"><surname>Manawasinghe</surname><given-names>IS</given-names></name><name name-style="western"><surname>Dissanayake</surname><given-names>AJ</given-names></name><name name-style="western"><surname>Li</surname><given-names>X</given-names></name><name name-style="western"><surname>Liu</surname><given-names>M</given-names></name><name name-style="western"><surname>Wanasinghe</surname><given-names>DN</given-names></name><name name-style="western"><surname>Xu</surname><given-names>J</given-names></name><name name-style="western"><surname>Zhao</surname><given-names>W</given-names></name><name name-style="western"><surname>Zhang</surname><given-names>W</given-names></name><name name-style="western"><surname>Zhou</surname><given-names>Y</given-names></name><name name-style="western"><surname>Hyde</surname><given-names>KD</given-names></name><name name-style="western"><surname>Brooks</surname><given-names>S</given-names></name><name name-style="western"><surname>Yan</surname><given-names>J</given-names></name></person-group> (<year>2019</year>) High genetic diversity and species complexity of <italic><tp:taxon-name><tp:taxon-name-part taxon-name-part-type="genus">Diaporthe</tp:taxon-name-part></tp:taxon-name></italic> associated with grapevine dieback in China. Frontiers in Microbiology 10: 1936. <ext-link xlink:href="10.3389/fmicb.2019.01936" ext-link-type="doi" xlink:type="simple">https://doi.org/10.3389/fmicb.2019.01936</ext-link></mixed-citation></ref></ref-list></tp:taxon-treatment>
