# Supplementary material for: ﻿Two new species of Diaporthe (Diaporthaceae, Diaporthales) associated with Camelliaoleifera leaf spot disease in Hainan Province, China
Source: MycoKeys. 2024 Feb 27;102:225–43. doi: 10.3897/mycokeys.102.113412 (PMC10915747; doi:10.3897/mycokeys.102.113412)
Supplement: XML Treatment for Diaporthe pseudofoliicola [file mycokeys.102.113412-treatment2.xml]

<!DOCTYPE tp:taxon-treatment
  PUBLIC "-//TaxonX//DTD Taxonomic Treatment Publishing DTD v0 20100105//EN" "tax-treatment-NSO.dtd">
<tp:taxon-treatment xmlns:tp="http://www.plazi.org/taxpub"><tp:treatment-meta><kwd-group><label>Taxon classification</label><kwd>
                <named-content content-type="kingdom">Fungi</named-content>
              </kwd><kwd>
                <named-content content-type="order">Diaporthales</named-content>
              </kwd><kwd>
                <named-content content-type="family">Diaporthaceae</named-content>
              </kwd></kwd-group><mixed-citation publication-type="journal"><person-group><name><surname>Liu</surname><given-names>Hong Y.</given-names></name><name><surname>Luo</surname><given-names>Dun</given-names></name><name><surname>Huang</surname><given-names>Han L.</given-names></name><name><surname>Yang</surname><given-names>Qin</given-names></name></person-group><article-title>﻿Two new species of <italic><tp:taxon-name><tp:taxon-name-part taxon-name-part-type="genus" reg="Diaporthe">Diaporthe</tp:taxon-name-part></tp:taxon-name></italic> (<tp:taxon-name><tp:taxon-name-part taxon-name-part-type="family">Diaporthaceae</tp:taxon-name-part></tp:taxon-name>, <tp:taxon-name><tp:taxon-name-part taxon-name-part-type="order">Diaporthales</tp:taxon-name-part></tp:taxon-name>) associated with <italic><tp:taxon-name><tp:taxon-name-part taxon-name-part-type="genus" reg="Camellia">Camellia</tp:taxon-name-part><tp:taxon-name-part taxon-name-part-type="species" reg="oleifera">oleifera</tp:taxon-name-part></tp:taxon-name></italic> leaf spot disease in Hainan Province, China</article-title><source>MycoKeys</source><day>27</day><month>02</month><year>2024</year><volume>102</volume><fpage>225</fpage><lpage>243</lpage><pub-id pub-id-type="doi">10.3897/mycokeys.102.113412</pub-id></mixed-citation></tp:treatment-meta><tp:nomenclature><label>﻿</label><tp:taxon-name>
              <object-id xmlns:xlink="http://www.w3.org/1999/xlink" content-type="arpha" xlink:type="simple">054C182C-E989-566D-B604-3EF72EBC4C53</object-id>
              <tp:taxon-name-part taxon-name-part-type="genus" reg="Diaporthe">Diaporthe</tp:taxon-name-part>
              <tp:taxon-name-part taxon-name-part-type="species" reg="pseudofoliicola">pseudofoliicola</tp:taxon-name-part>
              <object-id xmlns:xlink="http://www.w3.org/1999/xlink" content-type="mycobank" xlink:type="simple">MycoBank No: 848327</object-id>
            </tp:taxon-name><tp:taxon-authority>Q. Yang</tp:taxon-authority><tp:taxon-status xmlns:xlink="http://www.w3.org/1999/xlink" xlink:type="simple">sp. nov.</tp:taxon-status><xref ref-type="fig" rid="F3">Fig. 3</xref></tp:nomenclature><tp:treatment-sec sec-type="diagnosis" id="SECID0EZ1CM"><title>Diagnosis.</title><p>Distinguished from <italic><tp:taxon-name><tp:taxon-name-part taxon-name-part-type="genus" reg="Diaporthe">D.</tp:taxon-name-part><tp:taxon-name-part taxon-name-part-type="species" reg="longicolla">longicolla</tp:taxon-name-part></tp:taxon-name></italic> in having smaller alpha conidia; from <italic><tp:taxon-name><tp:taxon-name-part taxon-name-part-type="genus" reg="Diaporthe">D.</tp:taxon-name-part><tp:taxon-name-part taxon-name-part-type="species" reg="unshiuensis">unshiuensis</tp:taxon-name-part></tp:taxon-name></italic> in having narrower conidiophores.</p></tp:treatment-sec><tp:treatment-sec sec-type="etymology" id="SECID0EV2CM"><title>Etymology.</title><p>The epithet “<italic><tp:taxon-name><tp:taxon-name-part taxon-name-part-type="genus" reg="Diaporthe"/><tp:taxon-name-part taxon-name-part-type="species" reg="pseudofoliicola">pseudofoliicola</tp:taxon-name-part></tp:taxon-name></italic>” refers to its habitat similar to <italic><tp:taxon-name><tp:taxon-name-part taxon-name-part-type="genus" reg="Diaporthe">Diaporthe</tp:taxon-name-part><tp:taxon-name-part taxon-name-part-type="species" reg="foliicola">foliicola</tp:taxon-name-part></tp:taxon-name></italic>.</p></tp:treatment-sec><tp:treatment-sec sec-type="description" id="SECID0EQ3CM"><title>Description.</title><p><bold><italic>Asexual morph</italic></bold>: Conidiomata on <abbrev xmlns:xlink="http://www.w3.org/1999/xlink" xlink:title="potato dextrose agar" id="ABBRID0E23CM" xlink:type="simple">PDA</abbrev> pycnidial, 190–330 μm in diam., superficial, scattered on <abbrev xmlns:xlink="http://www.w3.org/1999/xlink" xlink:title="potato dextrose agar" id="ABBRID0E63CM" xlink:type="simple">PDA</abbrev>, dark brown to black, globose, solitary or clustered in groups of 1–3 pycnidia. Pale yellow conidial drops exuding from ostioles. <bold><italic>Conidiophores</italic></bold> reduced to conidiogenous cells. <bold><italic>Conidiogenous cells</italic></bold> (10.5–)12.5–18(–22) × 1.3–1.5 μm (n = 30), phialidic, aseptate, cylindrical, straight, densely aggregated, terminal, slightly tapered towards the apex. <bold><italic>Alpha conidia</italic></bold> 5–6.5(–7) × 2.3–3.0 μm (n = 30), aseptate, hyaline, ellipsoidal to fusiform, biguttulate, both ends obtuse. <bold><italic>Beta conidia</italic></bold> (27.5–)30–33(–35.5) × 1.2–1.4 µm (n = 30), hyaline, aseptate, filiform, sinuous at one end, eguttulate.</p><fig id="F3" position="float" orientation="portrait"><object-id xmlns:xlink="http://www.w3.org/1999/xlink" content-type="doi" xlink:type="simple">10.3897/mycokeys.102.113412.figure3</object-id><object-id xmlns:xlink="http://www.w3.org/1999/xlink" content-type="arpha" xlink:type="simple">4DF75968-A566-5239-9FD2-1CE6F03924E0</object-id><label>Figure 3.</label><caption><p><italic><tp:taxon-name><tp:taxon-name-part taxon-name-part-type="genus" reg="Diaporthe">Diaporthe</tp:taxon-name-part><tp:taxon-name-part taxon-name-part-type="species" reg="pseudofoliicola">pseudofoliicola</tp:taxon-name-part></tp:taxon-name></italic> (HNCM045) <bold>A</bold> culture on <abbrev xmlns:xlink="http://www.w3.org/1999/xlink" xlink:title="potato dextrose agar" id="ABBRID0EE5CM" xlink:type="simple">PDA</abbrev><bold>B, C</bold> conidiomata <bold>D</bold> conidiogenous cells <bold>E</bold> alpha and beta conidia. Scale bars: 200 μm (<bold>B, C</bold>), 10 μm (<bold>D</bold>), 20 μm (<bold>E</bold>).</p></caption><graphic xmlns:xlink="http://www.w3.org/1999/xlink" xlink:href="mycokeys-102-225-g003.jpg" position="float" orientation="portrait" xlink:type="simple" id="oo_993249.jpg"><uri content-type="original_file" xlink:type="simple">https://binary.pensoft.net/fig/993249</uri></graphic></fig></tp:treatment-sec><tp:treatment-sec sec-type="description" id="SECID0EZ5CM"><title>Culture characters.</title><p>Culture incubated on <abbrev xmlns:xlink="http://www.w3.org/1999/xlink" xlink:title="potato dextrose agar" id="ABBRID0E65CM" xlink:type="simple">PDA</abbrev> at 25 °C, originally flat with white fluffy aerial mycelium, becoming pale brown due to pigment formation, with yellowish-cream conidial drops exuding from the ostioles after 20 days.</p></tp:treatment-sec><tp:treatment-sec sec-type="material" id="SECID0ED6CM"><title>Specimens examined.</title><p>China. Hainan Province: Chengmai County, on leaves of <italic><tp:taxon-name><tp:taxon-name-part taxon-name-part-type="genus" reg="Camellia">Camellia</tp:taxon-name-part><tp:taxon-name-part taxon-name-part-type="species" reg="oleifera">oleifera</tp:taxon-name-part></tp:taxon-name></italic>, <named-content xmlns:xlink="http://www.w3.org/1999/xlink" content-type="dwc:verbatimCoordinates" xlink:type="simple"><named-content content-type="geo-json" specific-use="{&#34;type&#34;:&#34;Point&#34;,&#34;coordinates&#34;:[110.254444,19.388889]}" id="NCID0EX6CM" xlink:type="simple">110°15'16"E, 19°23'20"N</named-content></named-content>, 25 July 2022, <italic>Q. Yang</italic> (holotype CSUFT050; ex-type living culture: HNCM045; other living cultures: HNCM046, HNCM047 and HNCM048).</p></tp:treatment-sec><tp:treatment-sec sec-type="notes" id="SECID0E56CM"><title>Notes.</title><p>Four isolates representing <italic><tp:taxon-name><tp:taxon-name-part taxon-name-part-type="genus" reg="Diaporthe">D.</tp:taxon-name-part><tp:taxon-name-part taxon-name-part-type="species" reg="pseudofoliicola">pseudofoliicola</tp:taxon-name-part></tp:taxon-name></italic> cluster in a well-supported clade (<abbrev xmlns:xlink="http://www.w3.org/1999/xlink" xlink:title="Maximum Likelihood" id="ABBRID0EPADM" xlink:type="simple">ML</abbrev>/<abbrev xmlns:xlink="http://www.w3.org/1999/xlink" xlink:title="Bayesian Inference" id="ABBRID0ETADM" xlink:type="simple">BI</abbrev> = 100/1) and appear most closely related to <italic><tp:taxon-name><tp:taxon-name-part taxon-name-part-type="genus" reg="Diaporthe">D.</tp:taxon-name-part><tp:taxon-name-part taxon-name-part-type="species" reg="longicolla">longicolla</tp:taxon-name-part></tp:taxon-name></italic> on <italic><tp:taxon-name><tp:taxon-name-part taxon-name-part-type="genus" reg="Glycine">Glycine</tp:taxon-name-part><tp:taxon-name-part taxon-name-part-type="species" reg="max">max</tp:taxon-name-part></tp:taxon-name></italic> and <italic><tp:taxon-name><tp:taxon-name-part taxon-name-part-type="genus" reg="Diaporthe">D.</tp:taxon-name-part><tp:taxon-name-part taxon-name-part-type="species" reg="unshiuensis">unshiuensis</tp:taxon-name-part></tp:taxon-name></italic> on <italic><tp:taxon-name><tp:taxon-name-part taxon-name-part-type="genus" reg="Citrus">Citrus</tp:taxon-name-part><tp:taxon-name-part taxon-name-part-type="species" reg="unshiu">unshiu</tp:taxon-name-part></tp:taxon-name></italic>. <italic><tp:taxon-name><tp:taxon-name-part taxon-name-part-type="genus" reg="Diaporthe">Diaporthe</tp:taxon-name-part><tp:taxon-name-part taxon-name-part-type="species" reg="pseudofoliicola">pseudofoliicola</tp:taxon-name-part></tp:taxon-name></italic> can be distinguished from <italic><tp:taxon-name><tp:taxon-name-part taxon-name-part-type="genus" reg="Diaporthe">D.</tp:taxon-name-part><tp:taxon-name-part taxon-name-part-type="species" reg="longicolla">longicolla</tp:taxon-name-part></tp:taxon-name></italic>, based on ITS, <italic><abbrev xmlns:xlink="http://www.w3.org/1999/xlink" xlink:title="translation elongation factor 1-α gene" id="ABBRID0E1CDM" xlink:type="simple">tef1</abbrev></italic> and <italic>tub2</italic> loci (9/462 in ITS, 16/318 in <italic><abbrev xmlns:xlink="http://www.w3.org/1999/xlink" xlink:title="translation elongation factor 1-α gene" id="ABBRID0EBDDM" xlink:type="simple">tef1</abbrev></italic> and 4/444 in <italic>tub2</italic>); from <italic><tp:taxon-name><tp:taxon-name-part taxon-name-part-type="genus" reg="Diaporthe">D.</tp:taxon-name-part><tp:taxon-name-part taxon-name-part-type="species" reg="unshiuensis">unshiuensis</tp:taxon-name-part></tp:taxon-name></italic>, based on <italic>his3</italic> and <italic><abbrev xmlns:xlink="http://www.w3.org/1999/xlink" xlink:title="translation elongation factor 1-α gene" id="ABBRID0EVDDM" xlink:type="simple">tef1</abbrev></italic> loci (51/457 in <italic>his3</italic> and 17/318 in <italic><abbrev xmlns:xlink="http://www.w3.org/1999/xlink" xlink:title="translation elongation factor 1-α gene" id="ABBRID0E3DDM" xlink:type="simple">tef1</abbrev></italic>). Morphologically, <italic><tp:taxon-name><tp:taxon-name-part taxon-name-part-type="genus" reg="Diaporthe">D.</tp:taxon-name-part><tp:taxon-name-part taxon-name-part-type="species" reg="pseudofoliicola">pseudofoliicola</tp:taxon-name-part></tp:taxon-name></italic> differs from <italic><tp:taxon-name><tp:taxon-name-part taxon-name-part-type="genus" reg="Diaporthe">D.</tp:taxon-name-part><tp:taxon-name-part taxon-name-part-type="species" reg="longicolla">longicolla</tp:taxon-name-part></tp:taxon-name></italic> in having smaller alpha conidia (5–6.5 × 2.3–3.0 μm vs. 6.9–7.2 × 1.6–2.8 μm) (<xref ref-type="bibr" rid="B34">Santos et al. 2011</xref>); from <italic><tp:taxon-name><tp:taxon-name-part taxon-name-part-type="genus" reg="Diaporthe">D.</tp:taxon-name-part><tp:taxon-name-part taxon-name-part-type="species" reg="unshiuensis">unshiuensis</tp:taxon-name-part></tp:taxon-name></italic> in having narrower conidiophores (1.3–1.5 μm vs. 1.4–2.6 μm) (<xref ref-type="bibr" rid="B21">Huang et al. 2015</xref>).</p></tp:treatment-sec><ref-list><ref id="B34"><mixed-citation xmlns:xlink="http://www.w3.org/1999/xlink" xlink:type="simple"><person-group><name name-style="western"><surname>Santos</surname><given-names>JM</given-names></name><name name-style="western"><surname>Vrandečić</surname><given-names>K</given-names></name><name name-style="western"><surname>Ćosić</surname><given-names>J</given-names></name><name name-style="western"><surname>Duvnjak</surname><given-names>T</given-names></name><name name-style="western"><surname>Phillips</surname><given-names>AJL</given-names></name></person-group> (<year>2011</year>) <article-title>Resolving the <italic><tp:taxon-name><tp:taxon-name-part taxon-name-part-type="genus">Diaporthe</tp:taxon-name-part></tp:taxon-name></italic> species occurring on soybean in Croatia.</article-title><source>Persoonia</source><volume>27</volume>(<issue>1</issue>): <fpage>9</fpage>–<lpage>19</lpage>. <ext-link xlink:href="10.3767/003158511X603719" ext-link-type="doi" xlink:type="simple">https://doi.org/10.3767/003158511X603719</ext-link></mixed-citation></ref><ref id="B21"><mixed-citation xmlns:xlink="http://www.w3.org/1999/xlink" xlink:type="simple"><person-group><name name-style="western"><surname>Huang</surname><given-names>F</given-names></name><name name-style="western"><surname>Udayanga</surname><given-names>D</given-names></name><name name-style="western"><surname>Wang</surname><given-names>X</given-names></name><name name-style="western"><surname>Hou</surname><given-names>X</given-names></name><name name-style="western"><surname>Mei</surname><given-names>X</given-names></name><name name-style="western"><surname>Fu</surname><given-names>Y</given-names></name><name name-style="western"><surname>Hyde</surname><given-names>KD</given-names></name><name name-style="western"><surname>Li</surname><given-names>HY</given-names></name></person-group> (<year>2015</year>) <article-title>Endophytic <italic><tp:taxon-name><tp:taxon-name-part taxon-name-part-type="genus">Diaporthe</tp:taxon-name-part></tp:taxon-name></italic> associated with <italic><tp:taxon-name><tp:taxon-name-part taxon-name-part-type="genus">Citrus</tp:taxon-name-part></tp:taxon-name></italic>: A phylogenetic reassessment with seven new species from China.</article-title><source>Fungal Biology</source><volume>119</volume>(<issue>5</issue>): <fpage>331</fpage>–<lpage>347</lpage>. <ext-link xlink:href="10.1016/j.funbio.2015.02.006" ext-link-type="doi" xlink:type="simple">https://doi.org/10.1016/j.funbio.2015.02.006</ext-link></mixed-citation></ref></ref-list></tp:taxon-treatment>
